# Supplementary material for: Epigenetic prediction of major depressive disorder
Source: Mol Psychiatry. 2020 Jun 10;26(9):5112–23. doi: 10.1038/s41380-020-0808-3 (PMC8589651; doi:10.1038/s41380-020-0808-3)
Supplement: Supplementary file 2 — Supplementary file 1A [file 41380_2020_808_MOESM2_ESM.xlsx]

## Sheet: Genes annotated to MRS CpGs
CpG site	Gene name (UCSC genome browser)
cg02115394	CDC16
cg03054303	IFT140
cg12736206	ZC3H11A
cg22407822	GNAS
cg18213713	MACROD2
cg02998018	CAP1
cg07459409	MTSS1L
cg20496693	C7orf50
cg15251779	CHPF2
cg04142555	MAGEL2
cg18090197	GPC2
cg14728380	SECTM1
cg10401489	C19orf20
cg09929180	TNFAIP2
cg19474047	ANGPTL6
cg04191989	PRKAR1B
cg03607825	HCFC1R1
cg03607825	THOC6
cg05575921	AHRR
cg03307749	SCAMP4
cg12832498	CARS2
cg21974358	SCN8A
cg15847996	INPP5A
cg25242471	WNT6
cg10928544	CCDC88C
cg12054453	TMEM49
cg02636222	ARIH2
cg02636222	C3orf71
cg15586193	ACHE
cg13296579	OPCML
cg22059431	PARP8
cg00145587	SMAD7
cg27332938	ZNF511
cg27332938	TUBGCP2
cg00158683	COL7A1
cg24147428	SIPA1
cg11965881	SH3PXD2B
cg03619761	VHL
cg20545941	MPPED1
cg14443301	FTMT
cg14781281	HLA-J
cg14781281	NCRNA00171
cg24163563	LRRK1
cg16321474	VDR
cg20475550	PPP1R3C
cg12965095	ARRDC2
cg24808223	GPRC5A
cg23817627	ARHGAP25
cg16446486	JAKMIP3
cg12654519	ARHGAP10
cg26213471	PHF23
cg07832761	RRN3
cg26066277	DYSFIP1
cg09910998	SGCE
cg09910998	PEG10
cg00786178	PDE10A
cg10515332	C4orf37
cg06799298	ZZEF1
cg06799298	CYB5D2
cg07296835	SFRP1
cg10181822	PDE4C
cg03970609	MUC7
cg07393857	PCDP1
cg15440392	BLCAP
cg20711828	LAMA2
cg10707964	CRYAA
cg15694117	DIRAS1
cg22210337	C11orf21
cg22210337	TSPAN32
cg11631265	ZC3H3
cg10513328	HES7
cg21807313	DOK3
cg14126863	LSM11
cg05828191	WDR59
cg23972409	KPNA4
cg06907708	PDE4C
cg10468484	GNAS
cg23928435	FASTKD1
cg24125901	CRLF1
cg00474840	ARRDC2
cg14337472	PSD3
cg19916129	TUBGCP3
cg23878564	TNK1
cg21637826	TBCD
cg06819963	KARS
cg06819963	TERF2IP
cg18740839	ZNF30
cg07029460	TBC1D3P2
cg05926253	NDUFS6
cg05926253	MRPL36
cg19415743	TMEM41B
cg27091763	FHOD1
cg27091763	SLC9A5
cg21848117	SLC38A10
cg14070323	MEG3
cg16593027	CEP72
cg21033440	SIPA1
cg05544413	ECHDC1
cg24286812	CYP2W1
cg25982965	TCTE1
cg26326298	STARD9
cg02634584	NBEAL2
cg19753476	CHRNE
cg19753476	C17orf107
cg20090108	GRM5
cg06163411	ZC3HC1
cg13675330	GEMIN8
cg25610515	LUZP1
cg09552652	SCNN1G
cg00680808	AP1G1
cg19199752	PFKL
cg26734888	HKR1
cg02071292	GLIPR1L2
cg11530693	ZNF697
cg25821785	CACNA2D2
cg19903738	ODAM
cg04406910	SKIV2L
cg04406910	RDBP
cg09935388	GFI1
cg06459916	KRCC1
cg00976097	AHRR
cg01170758	WHSC1
cg26872792	PLA2G1B
cg03077533	INHBB
cg12149692	STX5
cg20528583	FGF5
cg14034858	LRIT1
cg20068058	CREB3L1
cg21486233	FAR2
cg00318111	RSPH10B
cg00318111	RSPH10B2
cg16685990	C1orf159
cg19806221	ADRB3
cg12487497	SLC12A6
cg26579032	ALKBH3
cg10432265	SFRS2B
cg10139443	USP45
cg06084702	MAD2L2
cg25189904	GNG12
cg03827626	SOX2
cg03827626	SOX2OT
cg15897613	LUZP1
cg17170839	GPM6A
cg25394505	INPP5A
cg22507558	UNC5D
cg12356107	FOXA2
cg09255514	ABCC1
cg09333631	KIF15
cg09333631	KIAA1143
cg05696877	IFI44L
cg08475931	GARS
cg08754268	RAPGEF4
cg17233202	MEX3B
cg26115370	CHCHD7
cg25221975	FBLN2
cg15611176	PLA2G1B
cg17033087	DMBT1
cg25203627	TSNAX-DISC1
cg25203627	DISC1
