# Supplementary material for: Epigenetic prediction of major depressive disorder
Source: Mol Psychiatry. 2020 Jun 10;26(9):5112–23. doi: 10.1038/s41380-020-0808-3 (PMC8589651; doi:10.1038/s41380-020-0808-3)
Supplement: Supplementary file 3 — Supplementary file 1B [file 41380_2020_808_MOESM3_ESM.xlsx]

## Sheet: Genes annotated to MRS-ns CpGs
CpG site	Gene name (UCSC genome browser)
cg26012731	CXorf61
cg19915582	NRTN
cg14097855	FAM120AOS
cg14097855	FAM120A
cg07398105	PAX7
cg20496693	C7orf50
cg15251779	CHPF2
cg19091257	LOC144571
cg02401220	EIF1
cg04191989	PRKAR1B
cg03307749	SCAMP4
cg07666882	NUDT12
cg15847996	INPP5A
cg12837046	SPRY1
cg03439587	CALN1
cg10426581	SRRT
cg00158683	COL7A1
cg07617120	PTPRN2
cg23684787	REXO1
cg25132484	CAMTA1
cg26483081	TMEM161B
cg23706497	OTX2
cg18233595	PRRC1
cg24163563	LRRK1
cg06238055	DGKK
cg07244098	TRIM21
cg07215298	HDAC4
cg16967640	LMX1A
cg00859178	UHMK1
cg25075347	EYA4
cg12654519	ARHGAP10
cg15224348	SFRS16
cg13283199	PCDHB7
cg05096321	SGCE
cg05096321	PEG10
cg07296835	SFRP1
cg27090985	ANXA7
cg05463589	IL17C
cg20706316	SLC45A1
cg15407819	SPTBN4
cg14157435	NRP2
cg04030486	PITPNM3
cg20711828	LAMA2
cg13805761	DCLK1
cg11409350	NT5C
cg25034478	ST14
cg22210337	C11orf21
cg22210337	TSPAN32
cg23893379	MRPL43
cg23893379	C10orf2
cg18249108	ZP2
cg18514065	XRCC3
cg18514065	KLC1
cg05828191	WDR59
cg22430972	IFT88
cg13963044	C9orf7
cg13781084	CTDP1
cg05053403	FBRSL1
cg23928435	FASTKD1
cg24740868	C1orf87
cg14337472	PSD3
cg19916129	TUBGCP3
cg04769798	JPH3
cg08747591	CEND1
cg03387311	PLD6
cg01494348	NAPRT1
cg18740839	ZNF30
cg17864091	PRIC285
cg13959647	PSMD5
cg13959647	LOC253039
cg19415743	TMEM41B
cg21848117	SLC38A10
cg08509907	ARMC5
cg22140614	GAK
cg17985533	H19
cg17985533	MIR675
cg20522855	DMD
cg16593027	CEP72
cg12792075	FAM66A
cg06625414	SLC4A3
cg25610515	LUZP1
cg11621911	NALCN
cg16793757	ANK3
cg11530693	ZNF697
cg18375642	FMO2
cg22942571	TMEM143
cg22942571	SYNGR4
cg24349886	PLAC2
cg26872792	PLA2G1B
cg17775332	DYRK1B
cg05510519	RIC8B
cg01089319	GAD1
cg18104242	H19
cg08831348	EML2
cg00668559	NFKBIE
cg04096619	SNORD123
cg04096619	SEMA5A
cg15367247	DGKG
cg21617916	ZNF429
cg19806221	ADRB3
cg03827626	SOX2
cg03827626	SOX2OT
cg09614389	NINL
cg20380214	LOC144571
cg18790852	LMTK2
cg01950845	RGMA
cg10283695	ELMOD1
cg21490485	PACS2
cg08754268	RAPGEF4
cg12424230	CDK6
cg17682357	KIAA1486
