# Supplementary material for: Epigenetic prediction of major depressive disorder
Source: Mol Psychiatry. 2020 Jun 10;26(9):5112–23. doi: 10.1038/s41380-020-0808-3 (PMC8589651; doi:10.1038/s41380-020-0808-3)
Supplement: Supplementary file 4 — Supplementary file 2A [file 41380_2020_808_MOESM4_ESM.xlsx]

## Sheet: MRS - CpG sites and weights
CpG site	Beta
cg02115394	0.131747
cg15971980	0.0173688
cg03054303	0.070597
cg09791621	-0.0189562
cg12736206	0.356005
cg22225420	0.288944
cg22407822	0.0505456
cg02998018	-0.453254
cg07459409	-0.231078
cg20496693	0.00611966
cg15251779	-0.0781087
cg03070922	0.00403345
cg04142555	0.00583187
cg18090197	0.214226
cg14728380	0.075619
cg09929180	0.134623
cg13529291	0.379712
cg19474047	-0.211383
cg04191989	0.182008
cg03607825	0.0656591
cg05575921	-0.145143
cg03307749	-0.346871
cg12832498	0.130839
cg10623600	0.0307921
cg15847996	-0.0690612
cg25242471	0.110127
cg10928544	0.0191179
cg02636222	0.58925
cg08464831	-0.0251072
cg15586193	-0.221205
cg13296579	-0.009215
cg22059431	0.251938
cg00145587	0.133459
cg27332938	-0.0609186
cg00158683	-0.0562778
cg24147428	0.0724784
cg11965881	-0.281575
cg08011245	-0.0988612
cg08083251	-0.00648577
cg03619761	0.0851449
cg27246933	0.0145239
cg13798290	0.0476191
cg20072528	0.00164916
cg20545941	-0.000142107
cg14443301	-0.14498
cg14781281	-0.0696132
cg24163563	-0.153709
cg20273485	-0.145004
cg16321474	-0.0353075
cg20475550	-0.0116342
cg02613370	0.0193222
cg12965095	-0.411146
cg24808223	-0.114145
cg16446486	0.0745545
cg12654519	-0.399931
cg26213471	0.30472
cg07832761	0.0885964
cg26066277	0.0028364
cg09910998	0.145252
cg00786178	-0.00241797
cg10515332	0.135691
cg06799298	0.0964504
cg04522671	0.460295
cg07296835	0.59155
cg10181822	0.0746935
cg01448562	-0.00783757
cg26887137	-0.00137863
cg07393857	-0.0329888
cg15440392	0.351084
cg20711828	0.0572532
cg10707964	0.0719988
cg03788227	-0.19309
cg00287370	-0.176003
cg17521583	0.00307346
cg15694117	-0.0324753
cg22210337	0.123674
cg11631265	0.132375
cg10513328	0.00784854
cg21807313	-0.307892
cg14126863	0.166958
cg05828191	-0.136001
cg23972409	-0.164309
cg06907708	-0.0726693
cg10468484	0.382937
cg24125901	0.0281161
cg00474840	-0.334972
cg04884395	-0.287949
cg22224989	0.28428
cg20079298	-0.193609
cg14337472	-0.115747
cg23878564	0.0573692
cg27145083	0.0719325
cg21637826	-0.0148262
cg06819963	0.0548148
cg27091763	-0.589556
cg21848117	0.295822
cg14070323	0.0542832
cg16593027	0.143389
cg21033440	0.0406514
cg05544413	-0.00888748
cg24286812	-0.000501069
cg25982965	-0.083497
cg26326298	0.136647
cg14802502	-0.0159008
cg02634584	0.265979
cg20090108	-0.010519
cg06163411	-0.0539036
cg13675330	-0.0152063
cg16380414	-0.0245716
cg25610515	0.126821
cg22069749	-0.0176573
cg00680808	-0.0210235
cg19199752	-0.605011
cg26734888	0.0477311
cg02071292	0.0307715
cg11530693	0.198694
cg25821785	0.0413331
cg04406910	0.301299
cg06459916	-0.565434
cg00976097	0.00127636
cg09490565	0.166406
cg01170758	1.73012
cg20710519	-0.0071372
cg12149692	0.801646
cg20528583	-0.321688
cg21486233	0.0419665
cg16685990	0.0634611
cg12487497	0.412886
cg26579032	-0.0432629
cg10432265	0.00221822
cg10139443	-0.403306
cg03827626	-0.805694
cg05263479	0.00177633
cg25394505	0.0548139
cg08475931	0.867708
cg17233202	-0.140813
cg25221975	0.000596277
cg18213713	0.0829777
cg10401489	-0.00231677
cg00298921	-0.0914342
cg21974358	-0.100465
cg04349815	-0.0794769
cg00578775	0.0207051
cg06966082	-0.0175867
cg12054453	-0.0379764
cg00804210	-0.0679085
cg08288074	-0.167625
cg05924543	0.0354302
cg05130482	0.0450887
cg23817627	0.00309081
cg13999210	0.136105
cg08082788	-0.011412
cg08264572	-0.0147561
cg03970609	0.118445
cg23928435	-0.0559481
cg19916129	-0.0255604
cg18740839	0.0575733
cg07029460	0.00570937
cg05926253	0.0319321
cg19415743	-0.079303
cg19753476	-0.0109083
cg21355042	0.088207
cg09552652	-0.0614603
cg19903738	0.0431956
cg09935388	-0.220255
cg26872792	0.0566287
cg03077533	-0.0228048
cg01932247	-0.00828968
cg14034858	-0.000845732
cg20068058	-0.0247257
cg00318111	0.0032608
cg17916960	-0.0207138
cg26090062	-0.0121982
cg09768983	-0.0187425
cg19806221	0.102866
cg21513826	0.0252511
cg06084702	-0.0786529
cg00790020	-0.0164956
cg25189904	-0.135012
cg15897613	-0.247847
cg17170839	0.0580123
cg26768964	0.00688527
cg22507558	-0.0760838
cg12356107	-0.119239
cg09255514	-0.0366107
cg09333631	-0.0786851
cg05696877	-0.0283966
cg08754268	-0.0393357
cg24010531	-0.0142062
cg17723710	-0.051505
cg26115370	0.0688492
cg15611176	0.50668
cg17033087	-0.069183
cg23837191	-0.0189579
cg02754945	-0.00237071
cg25203627	-0.0475925
