# Supplementary material for: Epigenetic prediction of major depressive disorder
Source: Mol Psychiatry. 2020 Jun 10;26(9):5112–23. doi: 10.1038/s41380-020-0808-3 (PMC8589651; doi:10.1038/s41380-020-0808-3)
Supplement: Supplementary file 5 — Supplementary file 2B [file 41380_2020_808_MOESM5_ESM.xlsx]

## Sheet: MRS-ns - CpG sites and weights
CpG site	Beta
cg26012731	-0.264445
cg19915582	0.160747
cg14097855	0.247924
cg07398105	-0.123368
cg18075691	0.0534425
cg10712044	0.0101481
cg20496693	0.149463
cg15251779	-0.0709973
cg13529291	0.263402
cg02401220	0.163837
cg04191989	0.247499
cg18339598	-0.0188444
cg14490882	0.114147
cg03307749	-0.639198
cg07666882	-0.161558
cg15847996	-0.116878
cg12837046	0.356574
cg03439587	0.00104755
cg10426581	0.0274805
cg00158683	-0.174377
cg07617120	-0.282964
cg13973086	0.141347
cg23684787	1.1014
cg08011245	-0.163577
cg26483081	0.243714
cg23706497	0.153114
cg18233595	0.443861
cg24163563	-0.487276
cg07244098	-0.0896094
cg07215298	0.0357234
cg16967640	-0.0278512
cg12654519	-0.287621
cg15224348	-0.0261004
cg05096321	0.0798293
cg07296835	0.492418
cg17649599	-0.293132
cg27090985	-0.642324
cg05463589	-0.0151907
cg04952072	-0.0596788
cg20706316	-0.133929
cg15407819	-0.19664
cg14157435	-0.0368035
cg04030486	0.152439
cg20711828	0.0900598
cg13805761	-0.0922368
cg11409350	0.218616
cg25034478	-0.046764
cg22210337	0.135129
cg23893379	0.160003
cg04296540	0.0266694
cg18514065	-0.0355764
cg02313554	-0.0456233
cg04600170	0.366273
cg05828191	-0.17994
cg03177042	-0.0196627
cg22430972	0.239512
cg13963044	0.00631478
cg13781084	0.953787
cg05053403	-0.0064445
cg24740868	0.18332
cg20079298	-0.0683881
cg14337472	-0.496512
cg04769798	0.00271057
cg23256343	-0.0720919
cg08747591	-0.225388
cg03387311	0.303533
cg17864091	0.220481
cg13959647	-0.000193596
cg21848117	0.532597
cg08509907	0.0187353
cg22140614	0.000257622
cg17985533	0.0592152
cg16593027	0.119355
cg06582706	-0.100978
cg06625414	-0.583787
cg25454569	0.178296
cg25610515	0.10353
cg15102827	0.371126
cg11621911	-0.0458122
cg10989214	0.0299686
cg25095934	0.57535
cg22069749	-0.0434783
cg11530693	0.0743809
cg22942571	0.842602
cg24349886	-0.024822
cg17775332	-0.441451
cg19676181	-0.0689139
cg01089319	0.0130949
cg08831348	0.0931076
cg21617916	-0.0206276
cg03827626	-0.146947
cg09614389	0.0590773
cg01950845	0.956729
cg21490485	-0.117781
cg17221143	-0.0857199
cg12424230	-0.171762
cg23283362	-0.0103404
cg06718073	-0.0559991
cg19091257	0.00945072
cg04096697	-0.0492039
cg01187498	-0.0611702
cg25132484	-0.201197
ch.1.200256956R	0.153043
cg06238055	-0.107365
cg16932514	0.182716
cg00859178	-0.039174
cg25075347	0.00330876
cg13283199	0.0540424
cg24139843	-0.0103754
cg15233961	-0.0542417
cg18249108	-0.0143858
cg23928435	-0.0695439
cg19916129	-0.0202386
cg01494348	0.0662446
cg18740839	0.0830661
cg19415743	-0.0804415
cg20522855	0.0979334
cg12792075	0.0350555
cg16793757	0.067831
cg18375642	0.116274
cg03889236	-0.0924545
cg26872792	0.0997356
cg23398095	-0.014371
cg05510519	-0.00158318
cg18104242	-0.0618042
cg00668559	-0.0420711
cg14320852	-0.0665303
cg04096619	0.00218894
cg03112665	-0.0822729
cg02327189	-0.0527984
cg15367247	0.144175
cg19806221	0.0948295
cg16379283	-0.221774
cg11146208	0.0163081
cg20380214	0.054215
cg18790852	-0.0977478
cg02258724	-0.0492987
cg03867429	0.00881492
cg10283695	0.0407928
cg14807682	-0.0719077
cg08754268	-0.181137
cg17349760	-0.00269341
cg17682357	-0.0208424
cg07687172	-0.0372986
